# Supplementary material for: Novel genes involved in severe early-onset obesity revealed by rare copy number and sequence variants
Source: PLoS Genet. 2017 May 10;13(5):e1006657. doi: 10.1371/journal.pgen.1006657 (PMC5443539; doi:10.1371/journal.pgen.1006657)
Supplement: S1 Table — (XLSX) [file pgen.1006657.s001.xlsx]

## Sheet: Murine models
Gene	Symbol	Functional consequences	Related phenotype	Reference
DLG1	Dlg1Gt(gt1.8geo)1Ber	Hypomorphic allele	Decreased embryo weight, decreased fetal size, decreased body size	Caruana G, et al. 2001
NPY	Npytm1(cre)Tkar	Null allele	Increased anxiety-related response, hypoactivity	Karl T, et al. 2008
	Npytm2Rpa	Reduced protein expression by ~50%	Decreased total fat pad weight, decreased body weight	Ste Marie L, et al. 2005
TTC8	Ttc8tm1Reed	Knockout	Obesity	Tadenev AL, et al., 2011
GRIK1	Grik1tm2Sfh	Q636R mutation	Decreased body weight	Sailer A, et al. 1999
GRPR	Grprtm1Jfb	Knockout	Abnormal food intake	Hampton LL, et al. 1998
TASP1	Tasp1tm1.1Jjdh	Knockout	Decreased embryo size, decreased body size	Takeda S, et al. 2006
References
Caruana G, et al. Craniofacial dysmorphogenesis including cleft palate in mice with an insertional mutation in the discs large gene. Mol Cell Biol. 2001 Mar;21(5):1475-83
Karl T, et al. Behavioural profile of a new mouse model for NPY deficiency. Eur J Neurosci. 2008 Jul;28(1):173-80
Ste Marie L, et al. Modulation of neuropeptide Y expression in adult mice does not affect feeding. Proc Natl Acad Sci U S A. 2005 Dec 20;102(51):18632-7
Tadenev AL, et al., Loss of Bardet-Biedl syndrome protein-8 (BBS8) perturbs olfactory function, protein localization, and axon targeting. Proc Natl Acad Sci U S A. 2011 Jun 21;108(25):10320-5
Sailer A, et al. Generation and analysis of GluR5(Q636R) kainate receptor mutant mice. J Neurosci. 1999 Oct 15;19(20):8757-64
Hampton LL, et al. Loss of bombesin-induced feeding suppression in gastrin-releasing peptide receptor-deficient mice. Proc Natl Acad Sci U S A. 1998 Mar 17;95(6):3188-92
Takeda S, et al. Proteolysis of MLL family proteins is essential for Taspase1-orchestrated cell cycle progression. Genes Dev. 2006 Sep 1;20(17):2397-409
CONTROL233	66		chr9:21026540-21191463	164.924
CONTROL211	68		chr9:95080879-95208992	128.114
