# Supplementary material for: Novel genes involved in severe early-onset obesity revealed by rare copy number and sequence variants
Source: PLoS Genet. 2017 May 10;13(5):e1006657. doi: 10.1371/journal.pgen.1006657 (PMC5443539; doi:10.1371/journal.pgen.1006657)
Supplement: S2 Table — (XLSX) [file pgen.1006657.s002.xlsx]

## Sheet: MS-MLPA probes
Gene	Chr.	Probe	Probes seqs	Probe Lenght	Amplicon lenght	Type
MEG3	14q32.2	L	GGGTTCCCTAAGGGTTGGACTGACATATTAAAGCAGCGCCCCA	43	94
MEG3	14q32.2	R	TGAGGACCCCAACGTCCCACGTCTCTATTCTAGATTGGATCTTGCTGGCAC	51	94
H19	11p15.5	L	GGGTTCCCTAAGGGTTGGACCGGCCCCCAGCCATGTGCAAAGTA	44	96
H19	11p15.5	R	TGTGCAGGGCGCTGGCAGGCAGGGAGCACTCTAGATTGGATCTTGCTGGCAC	52	96
SNRPN	15q11.2	L_2	GGGTTCCCTAAGGGTTGGACATTGCATGCTCATTCGAGGTCGGCGCAGGA	50	109
SNRPN	15q11.2	R_2	GGACAACTGCGCTTGCGCAGGAGGCACCCAGGGATCTCTAGATTGGATCTTGCTGGCAC	59	109
SNRPN	15q11.2	L	GGGTTCCCTAAGGGTTGGAGAGGGGGTGTTGAGCGCAGGT	40	98
SNRPN	15q11.2	R	AGGTGTATAATAGTGACCACTGCGTGGTGGAGCAGTCTAGATTGGATCTTGCTGGCAC	58	98
BRCA2	13q12.3	L	GGGTTCCCTAAGGGTTGGAGAAGCGTGAGGGGACAGATTTGTG	43	102	Digestion control
BRCA2	13q12.3	R	ACCGGCGCGGTTTTTGTCAGCTTACTCCGGCCAAAGTCTAGATTGGATCTTGCTGGCAC	59	102	Digestion control
MEST	7q32.2	L	GGGTTCCCTAAGGGTTGGAGTACGTGTCTCCGTGGCGCACCTTA	44	104
MEST	7q32.2	R	GGATTTCAAGAACGGGATAATCGCAGTGCCGAGATCGTCTAGATTGGATCTTGCTGGCAC	60	104
KCNQ1	11p15.5	L	GGGTTCCCTAAGGGTTGGAGTACGTACGACCGTGTTCAAACCCTCCCAGAGAGA	54	105
KCNQ1	11p15.5	R	TGGGGAGGGCCGCGCTGAGGAGAGTCTGTCTAGATTGGATCTTGCTGGCAC	51	105
DLX1	2q31.1	L	GGGTTCCCTAAGGGTTGGAGGCGAGTGAGCCCGGGGCTCTCCGCGCATGGGGA	53	111	Digestion control
DLX1	2q31.1	R	GTGGAGAAGGGAGGGGGAGGAGGAGGAAGGCTGGGTCTAGATTGGATCTTGCTGGCAC	58	111
MEST	7q32.2	L_2	GGGTTCCCTAAGGGTTGGACAGCCACGGCCTGCCATTTCATACCCTTTGCAATAGGTGGCGCTG	64	118	Digestion control
MEST	7q32.2	R_2	ACGCCTGGCAGGGAGAAGGCGGCAGCACATCTCTAGATTGGATCTTGCTGGCAC	54	118
BAZ1B	7q11.23	L	GGGTTCCCTAAGGGTTGGAgctgaGGAAAGGTACAGTGAGCGCATTTGGACGTGCAAGAG	60	114	CNV control
BAZ1B	7q11.23	R	GGAAGCAGTCAGCTAACACACAAGGAgctgacTCTAGATTGGATCTTGCTGGCA	54	114
GNAS	20q13.32	L	GGGTTCCCTAAGGGTTGGACCGGAGCTTCCTTAACGCCCACCACCGCTCCGGCGCCCAG	59	123
GNAS	20q13.32	R	GTATTCCCTGAGTCCCCCGAATCGGAATCTGACCACGAGCGTCTAGATTGGATCTTGCTGGCAC	64	123
MAPT	17q21.31	L	GGGTTCCCTAAGGGTTGGAGTCAGTACGTAGAGGTCCTGGGACTTTAGGGCTAACCAGTTCTCTTTGTA	69	128	CNV control
MAPT	17q21.31	R	AGGACTTGTGCCTCTTGGGAGACGTCCACCCGTTTCTCTAGATTGGATCTTGCTGGCAC	59	128
