# Supplementary material for: Novel genes involved in severe early-onset obesity revealed by rare copy number and sequence variants
Source: PLoS Genet. 2017 May 10;13(5):e1006657. doi: 10.1371/journal.pgen.1006657 (PMC5443539; doi:10.1371/journal.pgen.1006657)
Supplement: S3 Table — (XLSX) [file pgen.1006657.s003.xlsx]

## Sheet: Controls' CNVs
Control	Number of altered probes	Coordinates (hg19)	Length (kb)	Gain/Loss	Genes
CONTROL27	91	chr1:200575794-200783363	207.57	Duplication	CAMSAP1L1,DDX59,KIF14
CONTROL30	142	chr1:46080871-46528599	447.729	Duplication	CCDC17,GPBP1L1,IPP,MAST2,NASP,PIK3R3,RPS15AP10,TMEM69
CONTROL175	170	chr1:46144787-46685014	540.228	Duplication	C1orf190,GPBP1L1,IPP,MAST2,PIK3R3,POMGNT1,TMEM69,TSPAN1
CONTROL275	152	chr1:61704202-62126262	422.061	Duplication	NFIA
CONTROL1080	152	chr1:92273644-92625178	351.535	Duplication	BRDT,BTBD8,EPHX4,TGFBR3
CONTROL512	328	chr10:1166400-1679189	512.79	Duplication	ADARB2,C10orf139,NCRNA00168,WDR37
CONTROL1020	103	chr10:134568387-134761172	192.786	Duplication	C10orf92,C10orf93,INPP5A,NKX6-2
CONTROL368	33	chr10:69083-218336	149.254	Duplication	TUBB8,ZMYND11
CONTROL1030	106	chr10:96626682-96760812	134.131	Duplication	CYP2C9
CONTROL275	54	chr11:103918740-104050570	131.831	Deletion	PDGFD
CONTROL242	125	chr11:118964330-119179110	214.781	Duplication	ABCG4,C2CD2L,CBL,CCDC153,DPAGT1,H2AFX,HINFP,NLRX1,PDZD3
CONTROL1099	80	chr11:95933123-96043367	110.245	Deletion	MAML2
CONTROL248	186	chr12:110300147-110729807	429.661	Duplication	ANKRD13A,ATP2A2,C12orf76,GIT2,GLTP,IFT81,TCHP
CONTROL1029	167	chr12:132445995-132900024	454.025	Duplication	DDX51,EP400,EP400NL,GALNT9,LOC100130238,NOC4L
CONTROL119	77	chr12:32871481-33066236	194.756	Duplication	DNM1L,PKP2,YARS2
CONTROL525	98	chr12:93196422-93493349	296.928	Duplication	EEA1
CONTROL475	132	chr13:19584477-19917266	332.79	Duplication	DKFZp686A1627,LOC100101938,LOC348021,TUBA3C
CONTROL1006	47	chr13:20066736-20211434	144.699	Duplication	MPHOSPH8,TPTE2
CONTROL1015	68	chr13:26174679-26375046	200.368	Deletion	ATP8A2
CONTROL469	115	chr13:27800826-28089545	288.72	Duplication	GTF3A,MTIF3,RASL11A,RPL21,RPL21P28,SNORA27,SNORD102
CONTROL454	623	chr13:56872881-59429242	2556.36	Duplication	LOC729233,LOC729240,LOC729246,LOC729250,PCDH17,PRR20
CONTROL466	260	chr13:72364928-72982368	617.441	Duplication	DACH1
CONTROL199	525	chr15:30936285-32515973	1579.69	Deletion	CHRNA7,KLF13,MTMR10,MTMR15,OTUD7A,TRPM1
CONTROL22	101	chr15:33091079-33267971	176.893	Deletion	FMN1
CONTROL413	134	chr15:50601811-51051044	449.234	Duplication	FLJ10038,GABPB1,LOC100129387,SPPL2A,TRPM7,USP50,USP8
CONTROL423	95	chr15:50802267-51103393	301.127	Duplication	SPPL2A,TRPM7,USP50
CONTROL1049	102	chr15:87870024-88124367	254.344	Deletion	NCRNA00052
CONTROL459	271	chr16:12565232-12933776	368.545	Duplication	CPPED1,SNX29
CONTROL1041	127	chr16:18792147-19060948	268.802	Duplication	ARL6IP1,RPS15A,SMG1,TMC7
CONTROL1034	147	chr16:76453043-76911580	458.538	Duplication	CNTNAP4
CONTROL177	221	chr16:80947894-81224234	276.341	Deletion	ATMIN,C16orf46,C16orf61,CENPN,GCSH,PKD1L2
CONTROL273	445	chr16:84192989-84584457	391.469	Duplication	ADAD2,ATP2C2,KCNG4,KIAA1609,LRRC50,TAF1C,WFDC1
CONTROL136	210	chr18:34279819-34954021	674.203	Duplication	BRUNOL4,C18orf10,FHOD3,KIAA1328
CONTROL522	210	chr18:34279819-34954021	674.203	Duplication	BRUNOL4,C18orf10,FHOD3,KIAA1328
CONTROL27	55	chr18:66331116-66470593	139.478	Duplication	CCDC102B,TMX3
CONTROL202	276	chr18:72077114-72557481	481.299	Duplication	C18orf51,CNDP1,CNDP2,CYB5A,LOC400657,ZNF407
CONTROL196	354	chr2:153742470-154779177	1036.71	Duplication	GALNT13,RPRM
CONTROL250	114	chr2:18674-206704	188.031	Duplication	FAM110C
CONTROL357	50	chr2:190471946-190606214	134.269	Deletion	ANKAR,ASNSD1
CONTROL209	295	chr2:236605782-237436404	830.623	Duplication	AGAP1,ASB18,GBX2,IQCA1
CONTROL502	119	chr2:237385635-237708511	322.877	Duplication	CXCR7,IQCA1
CONTROL1106	244	chr2:45409988-45974136	564.149	Duplication	PRKCE,SRBD1
CONTROL1101	43	chr2:56606229-56722007	115.779	Duplication	CCDC85A
CONTROL184	51	chr2:61549600-61733012	183.413	Duplication	SNORA70B,USP34,XPO1
CONTROL38	11	chr2:98164749-98265491	100.743	Duplication	ANKRD36B,COX5B
CONTROL358	114	chr20:29804293-30184866	380.574	Duplication	DEFB115,DEFB116,DEFB118,DEFB119,DEFB121,DEFB122,DEFB123,DEFB124,HM13,NCRNA00028,PSIMCT-1,REM1
CONTROL1010	206	chr22:23111199-23649242	538.044	Duplication	BCR,GNAZ,RAB36,RTDR1
CONTROL1115	40	chr3:107441005-107547254	106.25	Duplication	BBX
CONTROL354	166	chr3:171301434-171821513	520.08	Duplication	FNDC3B,PLD1
CONTROL388	187	chr3:187136964-187570173	433.21	Duplication	BCL6,RTP2,SST
CONTROL174	140	chr3:42067377-42427191	359.815	Duplication	CCK,TRAK1
CONTROL366	512	chr3:5813116-6942072	1128.96	Duplication	GRM7
CONTROL1087	102	chr3:9900524-10065144	164.621	Duplication	CIDEC,CIDECP,CRELD1,IL17RC,IL17RE,JAGN1,LOC401052,PRRT3,TMEM111
CONTROL1082	143	chr4:151668146-152070280	402.135	Duplication	LRBA,RPS3A,SH3D19,SNORD73A
CONTROL14	283	chr4:16842680-17579415	736.736	Duplication	CLRN2,LAP3,LDB2,QDPR
CONTROL220	149	chr4:186518902-186788801	269.9	Duplication	SORBS2
CONTROL495	93	chr4:187329245-187531022	201.778	Duplication	FAT1,MTNR1A
CONTROL282	140	chr4:47451723-47821397	369.675	Duplication	ATP10D,COMMD8,CORIN
CONTROL1087	80	chr4:53906416-54218672	312.257	Deletion	SCFD2
CONTROL30	76	chr5:101454563-101711280	256.718	Deletion	SLCO4C1,SLCO6A1
CONTROL178	114	chr5:109608640-109947447	338.808	Deletion	FLJ43080
CONTROL152	224	chr5:115071808-115509419	437.612	Duplication	AP3S1,ATG12,CDO1,COMMD10,LVRN
CONTROL1007	169	chr5:169441749-169731198	289.45	Duplication	DOCK2,FOXI1,LCP2,LOC133874
CONTROL40	229	chr5:31175696-31580482	404.787	Duplication	C5orf22,CDH6,RNASEN
CONTROL1014	210	chr5:53166636-53671312	504.677	Duplication	ARL15
CONTROL446	173	chr5:79700404-80126153	425.75	Duplication	ANKRD34B,DHFR,FAM151B,MSH3,ZFYVE16
CONTROL173	314	chr6:1178561-1709703	531.142	Duplication	FOXC1,FOXF2,FOXQ1,GMDS
CONTROL536	81	chr6:124192217-124346434	154.218	Deletion	NKAIN2
CONTROL101	51	chr6:127983009-128154420	171.412	Deletion	TSEPA
CONTROL33	162	chr6:128223935-128813085	589.151	Duplication	PTPRK,TSEPA
CONTROL476	178	chr6:146868048-147318105	450.058	Duplication	C6orf103,LOC729176,RAB32
CONTROL275	134	chr6:27725502-27976200	250.699	Duplication	HIST1H1B,HIST1H2AI,HIST1H2AJ,HIST1H2AK,HIST1H2AL,HIST1H2AM and 12 more
CONTROL1064	147	chr6:90590332-90917314	326.983	Duplication	BACH2,GJA10
CONTROL367	58	chr7:102334106-102486354	152.249	Deletion	FAM185A,FBXL13
CONTROL1045	196	chr7:29209352-29536707	327.356	Duplication	CHN2
CONTROL187	49	chr7:5785086-5902983	117.898	Duplication	RNF216,ZNF815
CONTROL282	250	chr7:76453409-77213472	760.064	Duplication	CCDC146,FGL2,LOC100132832,PION,PMS2L11,PTPN12
CONTROL513	28	chr7:87850252-87983941	133.69	Duplication	SRI,STEAP4
CONTROL24	64	chr8:12730677-12857798	127.122	Deletion	C8orf79
CONTROL1032	206	chr8:8215349-8643387	428.039	Duplication	CLDN23,MFHAS1,PRAGMIN
CONTROL1061	45	chr8:87177637-87333968	156.332	Duplication	SLC7A13
CONTROL54	352	chr9:105474384-106507815	1033.43	Deletion	CYLC2
CONTROL1024	385	chr9:18208852-18888920	680.069	Deletion	ADAMTSL1
CONTROL233	66	chr9:21026540-21191463	164.924	Deletion	IFNA21,IFNA4,IFNB1,IFNW1,PTPLAD2
CONTROL211	68	chr9:95080879-95208992	128.114	Deletion	CENPP,NOL8,OGN,OMD
In bold and italics, individuals with more than one CNV
